# Supplementary material for: Amplification cycles through innate lymphoid cells at the onset of lupus nephritis
Source: Front Immunol. 2026 Mar 12;17:1756560. doi: 10.3389/fimmu.2026.1756560 (PMC13018116; doi:10.3389/fimmu.2026.1756560)
Supplement: Supplementary file 2 [file Table1.xlsx]

## Sheet: NK activation
Updated NK activation signature
Zap70
Fasl
Cd247
Sh2d1b1
Fcer1g
Cd48
Nfatc2
Araf
Sh2d1a
Tnfsf10
Shc1
Nras
Vav3
Ppp3ca
Lck
Pik3cd
Sh3bp2
Ptpn11
Lat2
Rac1
Raf1
Bid
Ptpn6
Klrb1c
Klrd1
Klrk1
Klrc2
Klrc1
Klra4
Klra8
Klra9
Klra7
Klra1
Kras
Ncr1
Tyrobp
Hcst
Prkcb
Lat
Mapk3
Itgal
Hras
Ifngr1
Fyn
Prf1
Itgb2
Map2k2
Ifng
Casp3
Plcg2
Ppp3cb
Gzmb
Ptk2b
Ppp3cc
Icam1
Map2k1
Pik3cb
Ppp3r1
Lcp2
Prkca
Grb2
Rac3
Syk
Pik3r1
Sos2
Rac2
Mapk1
Ifnar2
Ifnar1
H2-K1
Tnf
H2-D1
H2-T23
Vav1
Nfatc1
Cd244a

## Sheet: Dotplot_F1_D
Average Expression	Percent expressed	Gene	Celltype	Scaled average expression
0.360065	7.8582	Eomes	ILC Zfp683+	-1.7319
0.757797	24.4313	Zfp683	ILC Zfp683+	2.25107
1.25172	20.7976	Il7r	ILC Zfp683+	0.604215
0.886921	17.4889	Tnfrsf9	ILC Zfp683+	-0.496892
0.024528	0.738552	Mki67	ILC Zfp683+	-0.411422
0.472473	9.45347	Isg15	ILC Zfp683+	-0.0404358
0.149237	4.13589	Tcf7	ILC Zfp683+	-0.672402
0.792533	15.5391	Tigit	ILC Zfp683+	-0.445419
1.54622	28.2422	Ccr2	ILC Zfp683+	-0.263399
12.7727	43.1019	Gzma	ILC Zfp683+	-0.878723
4.84074	71.1965	Tbx21	ILC Zfp683+	1.04291
3.66722	46.4106	Ifng	ILC Zfp683+	1.72939
8.35271	70.4579	Cxcr6	ILC Zfp683+	1.92317
NA	1.00443	Rorc	ILC Zfp683+	NA
0.125518	3.27917	Kit	ILC Zfp683+	-0.196792
0.351172	9.68981	Ahr	ILC Zfp683+	0.57938
1.58451	39.7459	Eomes	NK Gzma+ Eomes lo	-0.192715
0.0760151	3.13975	Zfp683	NK Gzma+ Eomes lo	-0.589398
0.0143996	0.580762	Il7r	NK Gzma+ Eomes lo	-0.899252
1.05291	22.5771	Tnfrsf9	NK Gzma+ Eomes lo	-0.348565
0.0535986	2.01452	Mki67	NK Gzma+ Eomes lo	-0.374488
0.499121	15.6987	Isg15	NK Gzma+ Eomes lo	0.0971184
0.0139237	0.61706	Tcf7	NK Gzma+ Eomes lo	-1.1728
0.878999	23.2668	Tigit	NK Gzma+ Eomes lo	-0.2697
0.539905	13.5935	Ccr2	NK Gzma+ Eomes lo	-1.75988
112.785	99.9093	Gzma	NK Gzma+ Eomes lo	1.17652
5.6071	82.3049	Tbx21	NK Gzma+ Eomes lo	1.62611
2.63497	43.6298	Ifng	NK Gzma+ Eomes lo	0.571438
0.0299053	0.526316	Cxcr6	NK Gzma+ Eomes lo	-0.990512
NA	0.0362976	Rorc	NK Gzma+ Eomes lo	NA
0.00172444	0.127042	Kit	NK Gzma+ Eomes lo	-0.84941
0.0685926	2.39564	Ahr	NK Gzma+ Eomes lo	-1.53571
2.76221	62.246	Eomes	NK Tigit+	0.707469
0.134308	6.40717	Zfp683	NK Tigit+	-0.284063
0.0482423	1.92904	Il7r	NK Tigit+	-0.837375
1.71625	40.3376	Tnfrsf9	NK Tigit+	0.144003
0.0351458	1.86014	Mki67	NK Tigit+	-0.397812
0.461904	13.331	Isg15	NK Tigit+	-0.0956788
0.160696	6.37272	Tcf7	NK Tigit+	-0.632769
2.88657	58.4223	Tigit	NK Tigit+	2.44126
2.98305	56.1833	Ccr2	NK Tigit+	1.06807
61.2357	96.073	Gzma	NK Tigit+	0.589245
2.78654	62.0048	Tbx21	NK Tigit+	-1.00729
2.54172	47.6059	Ifng	NK Tigit+	0.451046
0.470018	9.09404	Cxcr6	NK Tigit+	-0.520605
NA	0.0688942	Rorc	NK Tigit+	NA
0.0310816	1.41233	Kit	NK Tigit+	-0.687625
0.283022	11.6087	Ahr	NK Tigit+	0.112834
2.86913	52.0562	Eomes	NK Gzma+ Eomes hi	0.774656
0.0439261	1.15993	Zfp683	NK Gzma+ Eomes hi	-0.764618
0.0742399	1.15993	Il7r	NK Gzma+ Eomes hi	-0.791184
0.512587	11.2478	Tnfrsf9	NK Gzma+ Eomes hi	-0.885902
0.06836	2.24956	Mki67	NK Gzma+ Eomes hi	-0.356122
0.270284	7.80316	Isg15	NK Gzma+ Eomes hi	-1.17319
0.0901106	2.8471	Tcf7	NK Gzma+ Eomes hi	-0.88339
0.999801	21.2302	Tigit	NK Gzma+ Eomes hi	-0.0372849
1.49594	27.3111	Ccr2	NK Gzma+ Eomes hi	-0.32276
86.2274	98.6292	Gzma	NK Gzma+ Eomes hi	0.917821
4.92471	71.3884	Tbx21	NK Gzma+ Eomes hi	1.11044
2.72741	37.8559	Ifng	NK Gzma+ Eomes hi	0.687772
0.152937	1.93322	Cxcr6	NK Gzma+ Eomes hi	-0.841479
NA	0	Rorc	NK Gzma+ Eomes hi	NA
0.0130533	0.316344	Kit	NK Gzma+ Eomes hi	-0.786423
0.110057	2.9877	Ahr	NK Gzma+ Eomes hi	-1.19254
3.75447	72.7962	Eomes	NK Tcf7+	1.26867
0.040735	2.41706	Zfp683	NK Tcf7+	-0.782336
0.45679	10.237	Il7r	NK Tcf7+	-0.216828
0.877091	23.128	Tnfrsf9	NK Tcf7+	-0.506081
0.0352284	1.18483	Mki67	NK Tcf7+	-0.397707
0.337583	9.66825	Isg15	NK Tcf7+	-0.777281
1.55569	42.4171	Tcf7	NK Tcf7+	2.5
1.91507	45.3555	Tigit	NK Tcf7+	1.36837
3.04647	55.0711	Ccr2	NK Tcf7+	1.11507
15.5743	60.1896	Gzma	NK Tcf7+	-0.698505
2.08632	51.5166	Tbx21	NK Tcf7+	-1.97453
1.40533	31.9905	Ifng	NK Tcf7+	-1.34136
0.132077	2.79621	Cxcr6	NK Tcf7+	-0.865593
NA	0.0473934	Rorc	NK Tcf7+	NA
0.709827	20.9005	Kit	NK Tcf7+	2.14522
0.45104	15.5924	Ahr	NK Tcf7+	1.22219
4.24337	78.876	Eomes	NK Ccr2+	1.50333
0.0316248	1.84109	Zfp683	NK Ccr2+	-0.83322
0.243373	5.03876	Il7r	NK Ccr2+	-0.515501
0.58216	18.7984	Tnfrsf9	NK Ccr2+	-0.80679
0.044089	2.27713	Mki67	NK Ccr2+	-0.386457
0.174688	6.58915	Isg15	NK Ccr2+	-1.77322
0.541367	20.7364	Tcf7	NK Ccr2+	0.500276
1.18778	31.9767	Tigit	NK Ccr2+	0.297825
4.3986	71.9477	Ccr2	NK Ccr2+	1.97297
45.8879	92.5872	Gzma	NK Ccr2+	0.313637
3.40476	71.2209	Tbx21	NK Ccr2+	-0.291882
1.55126	34.157	Ifng	NK Ccr2+	-1.06852
0.131172	3.58527	Cxcr6	NK Ccr2+	-0.86665
NA	0	Rorc	NK Ccr2+	NA
0.0714478	2.95543	Kit	NK Ccr2+	-0.472537
0.202633	7.94574	Ahr	NK Ccr2+	-0.47045
0.634331	17.7367	Eomes	ILC Il7r+ Ccr2+	-1.29148
0.431298	18.8248	Zfp683	ILC Il7r+ Ccr2+	1.06187
3.81899	54.407	Il7r	ILC Il7r+ Ccr2+	2.03881
1.20419	28.4548	Tnfrsf9	ILC Il7r+ Ccr2+	-0.223487
0.0416186	1.68662	Mki67	ILC Il7r+ Ccr2+	-0.389584
0.376565	10.2829	Isg15	ILC Il7r+ Ccr2+	-0.556967
0.660638	21.1099	Tcf7	ILC Il7r+ Ccr2+	0.797996
0.46599	11.9151	Tigit	ILC Il7r+ Ccr2+	-1.19553
2.58037	50.1088	Ccr2	ILC Il7r+ Ccr2+	0.750904
5.01684	27.3123	Gzma	ILC Il7r+ Ccr2+	-1.68474
3.9759	72.0348	Tbx21	ILC Il7r+ Ccr2+	0.284861
1.94691	39.6083	Ifng	ILC Il7r+ Ccr2+	-0.400654
4.79801	59.63	Cxcr6	ILC Il7r+ Ccr2+	1.29168
NA	2.44831	Rorc	ILC Il7r+ Ccr2+	NA
0.484979	14.8531	Kit	ILC Il7r+ Ccr2+	1.35554
0.475663	16.6485	Ahr	ILC Il7r+ Ccr2+	1.37388
2.2867	58.6737	Eomes	NK Tnfrsf9+	0.383515
0.0548052	2.65252	Zfp683	NK Tnfrsf9+	-0.704617
0.148731	4.24403	Il7r	NK Tnfrsf9+	-0.664773
3.78398	52.0424	Tnfrsf9	NK Tnfrsf9+	1.13976
0.032622	1.53846	Mki67	NK Tnfrsf9+	-0.401035
0.669042	15.6499	Isg15	NK Tnfrsf9+	0.920566
0.182853	7.90451	Tcf7	NK Tnfrsf9+	-0.557236
1.07913	29.5491	Tigit	NK Tnfrsf9+	0.107828
1.28191	34.748	Ccr2	NK Tnfrsf9+	-0.589544
88.4983	94.2175	Gzma	NK Tnfrsf9+	0.942836
4.41682	80.0531	Tbx21	NK Tnfrsf9+	0.686485
2.945	48.7003	Ifng	NK Tnfrsf9+	0.950597
0.364723	6.2069	Cxcr6	NK Tnfrsf9+	-0.618762
NA	0.0530504	Rorc	NK Tnfrsf9+	NA
0.0720725	2.33422	Kit	NK Tnfrsf9+	-0.469272
0.203236	8.11671	Ahr	NK Tnfrsf9+	-0.465933
1.00623	27.8495	Eomes	ILC Tnfrsf9+	-0.79994
0.272006	12.7957	Zfp683	ILC Tnfrsf9+	0.379021
1.87669	33.6559	Il7r	ILC Tnfrsf9+	1.06606
11.2686	86.9892	Tnfrsf9	ILC Tnfrsf9+	2.5
0.0179432	1.07527	Mki67	ILC Tnfrsf9+	-0.419934
0.604094	16.6667	Isg15	ILC Tnfrsf9+	0.616171
0.35943	15.4839	Tcf7	ILC Tnfrsf9+	-0.00145396
1.09574	29.8925	Tigit	ILC Tnfrsf9+	0.137501
1.10226	30.1075	Ccr2	ILC Tnfrsf9+	-0.833548
19.6913	47.0968	Gzma	ILC Tnfrsf9+	-0.482569
3.73506	73.6559	Tbx21	ILC Tnfrsf9+	0.0501737
2.97138	50.3226	Ifng	ILC Tnfrsf9+	0.98148
3.78333	51.0753	Cxcr6	ILC Tnfrsf9+	1.03761
NA	0.430108	Rorc	ILC Tnfrsf9+	NA
0.552663	18.4946	Kit	ILC Tnfrsf9+	1.60518
0.355973	15.1613	Ahr	ILC Tnfrsf9+	0.611352
1.15022	34.1912	Eomes	Macrophages	-0.633769
0.219094	10.2941	Zfp683	Macrophages	0.133129
0.818604	21.6912	Il7r	Macrophages	0.201433
1.10091	30.3309	Tnfrsf9	Macrophages	-0.307906
0.26716	7.16912	Mki67	Macrophages	-0.130853
0.882401	18.3824	Isg15	Macrophages	1.84315
0.280533	11.5809	Tcf7	Macrophages	-0.240282
1.11845	31.0662	Tigit	Macrophages	0.177713
2.02652	46.6912	Ccr2	Macrophages	0.250816
24.7671	59.9265	Gzma	Macrophages	-0.269041
2.95382	66.7279	Tbx21	Macrophages	-0.80278
2.05531	43.3824	Ifng	Macrophages	-0.233313
2.37764	34.5588	Cxcr6	Macrophages	0.578071
NA	0.735294	Rorc	Macrophages	NA
0.0947874	6.25	Kit	Macrophages	-0.35184
0.404576	15.4412	Ahr	Macrophages	0.92881
0.955401	24.6988	Eomes	ILC Il7r+ Isg15+	-0.861467
0.5212	19.2771	Zfp683	ILC Il7r+ Isg15+	1.41442
2.64368	42.5703	Il7r	ILC Il7r+ Isg15+	1.51169
0.602429	18.0723	Tnfrsf9	ILC Il7r+ Isg15+	-0.784396
0.0129472	0.60241	Mki67	ILC Il7r+ Isg15+	-0.426428
0.758264	15.8635	Isg15	ILC Il7r+ Isg15+	1.31995
0.773317	25.502	Tcf7	ILC Il7r+ Isg15+	1.06024
0.663691	18.0723	Tigit	ILC Il7r+ Isg15+	-0.72365
1.15432	27.7108	Ccr2	ILC Il7r+ Isg15+	-0.76076
5.46421	37.3494	Gzma	ILC Il7r+ Isg15+	-1.61494
2.86881	63.8554	Tbx21	ILC Il7r+ Isg15+	-0.905607
2.26784	44.5783	Ifng	ILC Il7r+ Isg15+	0.0782129
3.34925	44.9799	Cxcr6	ILC Il7r+ Isg15+	0.911972
NA	0	Rorc	ILC Il7r+ Isg15+	NA
0.0824731	3.81526	Kit	ILC Il7r+ Isg15+	-0.415197
0.386095	13.253	Ahr	ILC Il7r+ Isg15+	0.809412
2.24978	69.8448	Eomes	NK Mki67+	0.356432
0.0773569	5.54324	Zfp683	NK Mki67+	-0.582185
0.126582	5.32151	Il7r	NK Mki67+	-0.701483
1.72045	44.7894	Tnfrsf9	NK Mki67+	0.146721
2.06794	42.3503	Mki67	NK Mki67+	1.03637
0.487989	19.2905	Isg15	NK Mki67+	0.0399572
0.255535	15.2993	Tcf7	NK Mki67+	-0.319031
0.651556	31.0421	Tigit	NK Mki67+	-0.750955
1.55519	52.9933	Ccr2	NK Mki67+	-0.252941
82.3759	93.1264	Gzma	NK Mki67+	0.873867
3.79164	87.3614	Tbx21	NK Mki67+	0.106356
1.37187	49.2239	Ifng	NK Mki67+	-1.40626
0.405065	8.64745	Cxcr6	NK Mki67+	-0.580287
NA	0.443459	Rorc	NK Mki67+	NA
0.0904461	4.65632	Kit	NK Mki67+	-0.374094
0.177567	10.4213	Ahr	NK Mki67+	-0.660325
2.47517	75.7991	Eomes	NK Mki67++	0.5172
0.0558162	6.39269	Zfp683	NK Mki67++	-0.699072
0.0716048	4.10959	Il7r	NK Mki67++	-0.795814
1.69928	42.0091	Tnfrsf9	NK Mki67++	0.132977
13.1624	95.4338	Mki67	NK Mki67++	2.5
0.401343	26.9406	Isg15	NK Mki67++	-0.42015
0.230567	13.6986	Tcf7	NK Mki67++	-0.399268
0.500815	26.9406	Tigit	NK Mki67++	-1.10796
1.4525	51.5982	Ccr2	NK Mki67++	-0.374995
77.4498	93.1507	Gzma	NK Mki67++	0.814594
3.75972	88.1279	Tbx21	NK Mki67++	0.0747462
1.58937	50.2283	Ifng	NK Mki67++	-0.999825
0.540661	12.3288	Cxcr6	NK Mki67++	-0.458616
NA	0.456621	Rorc	NK Mki67++	NA
0.0656819	4.10959	Kit	NK Mki67++	-0.502759
0.0953341	9.13242	Ahr	NK Mki67++	-1.3129
